# Supplementary material for: Experimental crossover study on the effects of withholding feed for 24 h on the equine faecal bacterial microbiota in healthy mares
Source: BMC Vet Res. 2021 Jan 5;17:3. doi: 10.1186/s12917-020-02706-8 (PMC7786913; doi:10.1186/s12917-020-02706-8)
Supplement: Supplementary file 5 — Additional file 5: Table S2. Relative abundance of phyla (mean) that were detected at various time points (fed, early withheld [EW], late withheld [LW], early refed [ER], and late refed [LR]) in both horses that received full access to feed (control) and horses that had feed withheld [WH]. [file 12917_2020_2706_MOESM5_ESM.xlsx]

## Sheet: Sheet1
	Control					FW
	Fed	EW	LW	ER	LR	Fed	EW	LW	ER	LR
Acidobacteria	0	0	0	0	0	0	0	7e-05	0	0
Actinobacteria	0.36985	0.40967	0.46116	0.46854	0.49692	0.39522	0.45353	0.59175	0.38042	0.32191
Armatimonadetes	0.01751	0.02175	0.02006	0.02416	0.01637	0.01621	0.03035	0.02951	0.02121	0.00531
Bacteroidetes	36.2176	33.9029	33.588	34.0819	34.4788	34.9479	32.4133	32.3178	33.098	36.3152
Chloroflexi	0.00142	0.00173	0.00114	0.00278	0.00354	0.00083	0.00204	0.00101	0.0009	0
Cyanobacteria	0.28234	0.19111	0.19589	0.2868	0.34405	0.28958	0.29876	0.36618	0.34692	0.10352
Elusimicrobia	0.01647	0.01343	0.01066	0.01609	0.01651	0.01332	0.01022	0.02284	0.02358	0.0087
Fibrobacteres	4.39682	4.08814	4.50356	3.93099	3.81641	5.2156	5.03193	3.83893	6.57444	3.8574
Firmicutes	49.8157	53.2126	53.2302	52.9999	53.0527	50.4209	54.401	54.5713	50.3843	53.3349
Fusobacteria	0.00024	0	0.00028	0.00028	0.00072	0.0004	0	0.00441	0.00144	0.00644
Gemmatimonadetes	0	0	7e-05	0	0	0	0	0	0	0
Lentisphaerae	0.01272	0.00762	0.00863	0.00845	0.00683	0.00765	0.00567	0.01067	0.01501	0.00114
OD1	0.00037	0	0.00046	0.00045	0	0	0	0	0	0
Other	0.2363	0.31852	0.29783	0.36162	0.37598	0.33237	0.35771	0.34843	0.28652	0.1106
Planctomycetes	0.01962	0.01951	0.01922	0.0177	0.02415	0.0272	0.02307	0.029	0.01269	0.00474
Proteobacteria	0.6809	0.57683	0.59802	0.64968	0.68804	0.68445	0.59702	0.6734	0.45676	0.28943
Spirochaetes	6.34074	5.77659	5.95572	5.82454	5.43517	6.25289	4.9216	5.10063	6.3461	4.73128
SR1	0.02072	0.02669	0.02835	0.02989	0.03253	0.04391	0.04826	0.04895	0.02529	0.00946
Synergistetes	0.1058	0.13211	0.07789	0.09943	0.08174	0.07323	0.08941	0.21582	0.13022	0.06045
Tenericutes	1.18108	1.02136	0.76666	0.91431	0.90075	0.94054	0.97587	1.46371	1.54386	0.73401
Thermi	0	0	0	0	0	0	0	0	0.0001	0
TM7	0.12962	0.11419	0.09317	0.14033	0.12466	0.14634	0.1765	0.23901	0.25971	0.0692
Verrucomicrobia	0.05814	0.05682	0.05533	0.06796	0.06776	0.04557	0.0613	0.07328	0.05735	0.01698
WPS2	0.09605	0.10838	0.08764	0.0742	0.03641	0.14588	0.10241	0.05328	0.03517	0.01933
