# Supplementary material for: Experimental crossover study on the effects of withholding feed for 24 h on the equine faecal bacterial microbiota in healthy mares
Source: BMC Vet Res. 2021 Jan 5;17:3. doi: 10.1186/s12917-020-02706-8 (PMC7786913; doi:10.1186/s12917-020-02706-8)
Supplement: Supplementary file 6 — Additional file 6: Table S3. Relative abundance of genera (mean) that were detected at various time points (fed, early withheld [EW], late withheld [LW], early refed [ER], and late refed [LR]) in both horses that received full access to feed (control) and horses that had feed withheld [WH]. [file 12917_2020_2706_MOESM6_ESM.xlsx]

## Sheet: Sheet1
	Control					FW
	Fed	EW	LW	ER	LF	Fed	EW	LW	ER	LF
Acidobacteria iii115	0	0	0	0	0	0	0	7e-05	0	0
Actinobacteria	0.00109	0.00196	0.0012	0.00155	0.00105	0.0012	0.00148	0.00263	0.00012	0.00114
Actinobacteria Acidimicrobiales	0	0	0	0	0	0	0.00021	0	0	0
Actinobacteria Actinomadura	0	0	0	0	0	0.0002	0	0	0	0
Actinobacteria Actinomyces	0	0.00014	0.00056	0.00017	0.00109	0.00046	0.00047	0.0004	0.00013	0.00021
Actinobacteria Actinomycetaceae	0	0	0	0.00021	0	0	0	0.00082	0.00017	0
Actinobacteria Actinomycetales	0.00065	0.00068	0.00031	0.00041	0	0.00116	0.00035	0.00026	0.00019	0
Actinobacteria Actinoplanes	0	0	9e-05	0.00016	0	0	0	0	0	0.00044
Actinobacteria Actinotalea	0	0.00016	0	0	0	0	0	0	0	0
Actinobacteria Adlercreutzia	0.11308	0.12739	0.1467	0.15524	0.17762	0.11727	0.14589	0.19532	0.12031	0.09766
Actinobacteria Aeromicrobium	0.00013	0	0	0	0	0.00017	0	0	0	0
Actinobacteria Amycolatopsis	0.0001	0	0	0	0	0	0	0	0	0
Actinobacteria Arthrobacter	0.00038	0.00016	0	0	0	0.0015	0	0	0	0
Actinobacteria Atopobium	0	0	0	0.00017	0	0	0	0	0	0
Actinobacteria C111	0	0	0	0	0	0	0.00012	0	0	0
Actinobacteria Catellatospora	0.0002	0	0	0	0	0	0	0	0	0
Actinobacteria Coriobacteriaceae	0.23997	0.2702	0.305	0.30422	0.30962	0.25524	0.29763	0.38603	0.25366	0.21873
Actinobacteria Corynebacterium	0.00328	0.00353	0.00026	0.00136	0.00177	0.00993	0.00143	0.00103	0.00184	0
Actinobacteria Curtobacterium	0.0008	0.00129	0.00134	0.00087	0.00098	0.00054	0.00072	0.00064	0.00079	0.00069
Actinobacteria Dietzia	0	0	0.00017	0.00021	0	0.00055	0	0.00024	0.0002	0
Actinobacteria Frankiaceae	0	0	0	0.00011	0	0	0	0	0	0
Actinobacteria Friedmanniella	0	0	0.0001	5e-05	0	0.00025	0	0	0.00015	0
Actinobacteria Gaiellaceae	0.00026	0	0	0	0	0.00016	0	0	0	0
Actinobacteria Geodermatophilaceae	0.00039	0	0	0	0	0	0	0	0	0
Actinobacteria Gordonia	0	0	0	7e-05	0	0	0	0	0	0
Actinobacteria Iamia	0	0	0	0	0	0.00016	0	0	0	0
Actinobacteria Kineococcus	0.00013	0	0	0	0	0	0	0	0	0
Actinobacteria Kineosporia	0.00122	0	0	0	0	0	0	0	0	0
Actinobacteria Knoellia	0	0.00014	0	0	0	0	0	0	0	0
Actinobacteria Kocuria	0	0	0	0	0	0	0.00021	0	0	0
Actinobacteria Leucobacter	0.00034	0	0.00014	0	0	0.00015	0	0	0.00012	0
Actinobacteria Microbacteriaceae	0.00082	0.00121	0.00107	0.00094	0.00063	0.0004	0.00041	0.0004	0.00023	0
Actinobacteria Microbacterium	0.00107	0.00077	0.00083	0.00088	0.00075	0.00038	0.00078	0.00099	0.00048	0.00064
Actinobacteria Microbispora	0	0.00012	0	0	0	0	0	0	0	0
Actinobacteria Micrococcaceae	0.0009	0.00018	0.00026	0.00038	0	0.00168	0.00035	0.00065	0	0
Actinobacteria Micromonosporaceae	0.00078	0.00015	0.00012	0	0	0.00033	0	0	0.00036	0
Actinobacteria Modestobacter	0	0	0	0.00017	0	0	0	0	0	0
Actinobacteria Mycetocola	0.00082	0.00052	6e-05	0.0006	0	0.00028	0.00083	0.00051	0	0
Actinobacteria Mycobacterium	0.00056	0.00061	0.00086	0	0	0.00015	0	0.00039	0.00032	0.00061
Actinobacteria Nakamurellaceae	0	0	0	0	0	0	0	0.00022	0	0
Actinobacteria Nocardia	0	0	0	0	0	0	0.00035	0	0	0
Actinobacteria Nocardioidaceae	0.00062	0.00024	0	0	0	0.00027	0	0	8e-05	0.00022
Actinobacteria Nocardioides	0	0	0	0	0.00018	0	0	0	0	0
Actinobacteria Nocardiopsaceae	0	0	0	0	0	0	0	0	0	0.00048
Actinobacteria OPB41	0	0.00021	0	0	0	0.00015	0	0	0	0
Actinobacteria Propionibacteriaceae	0.00054	0	0	0.00019	0	0.00023	0.00028	0	0	0
Actinobacteria Pseudonocardia	0.0002	0	0.0001	0.00012	0	0.00017	0	0.00013	0	0
Actinobacteria Pseudonocardiaceae	0	0	0	0	0	0	0.00019	0	0	0
Actinobacteria Rhodococcus	0.00059	0	0.0013	0.00038	0.00323	0.00083	0.00131	0.00069	0.00091	0.00076
Actinobacteria Saccharopolyspora	0	0	7e-05	0	0	0.0002	0	0	0	0
Actinobacteria Salinibacterium	0.00021	0	0.00039	0	0	0.00014	0	0.00011	0	0.00033
Actinobacteria Sanguibacter	0	0	0	0	0	0	0	0	9e-05	0
Actinobacteria Solirubrobacteraceae	0	0	0	0	0	0.00017	0	0	0	0
Actinobacteria Solirubrobacterales	0.00073	0	0.00013	0	0	9e-05	0	0	6e-05	0
Actinobacteria Streptomyces	0	0	9e-05	0	0	0	0.0005	0.00011	0.00021	0
Actinobacteria Streptomycetaceae	0	0	0	0	0	0	0	0.00015	0	0
Actinobacteria Tessaracoccus	0	0	0	0.00011	0	0	0	0	0	0
Actinobacteria Thermomonosporaceae	0	0	0	0	0	0.0008	0	0	0	0
Armatimonadetes RB046	0.01751	0.02175	0.02006	0.02416	0.01637	0.01621	0.03035	0.02951	0.02121	0.00531
Bacteria	0.2363	0.31852	0.29783	0.36162	0.37598	0.33237	0.35771	0.34843	0.28652	0.1106
Bacteroidetes	0.03999	0.03831	0.04334	0.04536	0.03647	0.03297	0.04454	0.04104	0.06924	0.03466
Bacteroidetes Bacteroidaceae	0.00035	0	0	0	0	0	0	0	0	0
Bacteroidetes Bacteroidales	21.1275	20.2428	20.2946	20.4131	19.9525	20.5974	18.564	18.4087	18.8767	19.5034
Bacteroidetes Bacteroides	0.08627	0.089	0.09416	0.09954	0.09744	0.09184	0.07977	0.08513	0.10732	0.08159
Bacteroidetes BF311	1.39118	1.34155	1.25329	1.32998	1.22496	1.41272	1.46274	1.77775	2.34911	1.24845
Bacteroidetes BS11	0.62462	0.57019	0.46969	0.72505	0.72809	0.62439	0.84847	1.652	2.26548	0.71559
Bacteroidetes Capnocytophaga	0	0	0	0	0	0.00015	0	0	0	0
Bacteroidetes CF231	1.605	1.50313	1.46622	1.37273	1.45744	1.11171	1.1373	0.92595	0.91815	2.4183
Bacteroidetes Chryseobacterium	0.00024	0.00014	0	0	0	0	0	0	0	0
Bacteroidetes Marinilabiaceae	0.36984	0.35456	0.37805	0.41559	0.34362	0.60886	0.36837	0.15293	0.08817	0.15708
Bacteroidetes Niastella	0.0002	0	0	0	0	0	0	0	0	0
Bacteroidetes Odoribacter	0	0	0	0	0	0	0	6e-05	0	0
Bacteroidetes Olivibacter	0	0	0	0	0	0	0	0	6e-05	0
Bacteroidetes Paludibacter	1.73343	1.45255	1.44082	1.41909	1.5251	1.58481	1.40602	1.33879	1.3797	1.50437
Bacteroidetes Paraprevotellaceae	1.83146	1.74219	1.64248	1.70591	2.11466	1.77818	1.74233	2.44735	2.72699	1.92613
Bacteroidetes Pedobacter	0.00038	0	0	0	0	0	0	0	0	0
Bacteroidetes Porphyromonadaceae	0.00533	0.00913	0.0069	0.01018	0.00381	0.00045	0.00016	0.00031	0.00018	0.00035
Bacteroidetes Porphyromonas	9e-05	0	6e-05	0	0	0	0	0	0	0
Bacteroidetes Prevotella	2.20913	1.73646	1.96787	1.95845	2.24592	2.10257	1.78712	1.49285	1.20201	3.30093
Bacteroidetes Prevotellaceae	1.71501	1.69318	1.69242	1.72031	1.73612	1.64562	1.51599	1.02402	0.70886	0.90841
Bacteroidetes PW3	0.00719	0.00648	0.00438	0.00733	0.01025	0.00568	0.00952	0.0137	0.01986	0.01184
Bacteroidetes RF16	1.192	1.01203	0.78991	0.87306	0.97209	0.98294	0.90127	0.64624	0.65684	1.18073
Bacteroidetes Rikenellaceae	0.01473	0.01939	0.01205	0.01331	0.01561	0.00983	0.01335	0.01369	0.01592	0.02086
Bacteroidetes S247	0.36126	0.29937	0.35286	0.2794	0.29544	0.35514	0.34847	0.37873	0.2926	0.44693
Bacteroidetes Sphingobacteriaceae	9e-05	0	0	0	0	0	0	0	0	0
Bacteroidetes YRC22	1.90224	1.79251	1.67892	1.69344	1.71923	2.00264	2.18394	1.91861	1.42081	2.85561
Chloroflexi	0.00122	0.00173	0.00102	0.00253	0.00354	0.00083	0.00186	0.00083	0.00072	0
Chloroflexi SHD231	0.0002	0	0.00013	0.00025	0	0	0.00018	0.00018	0.00018	0
Cyanobacteria	0	0.00012	0	0	0	0	0	0	0	0
Cyanobacteria Chlamydomonadaceae	0	0	0	0	0	0.00011	0	0	0	0
Cyanobacteria Chlorophyta	0.00016	0	0	0	0	0	0	0	0	0
Cyanobacteria Nostocaceae	0	0	0	0	0	0	0	7e-05	0	0
Cyanobacteria Pseudanabaenaceae	9e-05	0	0	0	0	0	0	0	0	0
Cyanobacteria Stramenopiles	0.00055	0.00056	0	0	0	0.00035	0	0	0	0
Cyanobacteria Streptophyta	0.00476	0.00229	0.00222	0.00398	0.00217	0.00108	0.00246	0.0016	0.00125	0.00203
Cyanobacteria YS2	0.27679	0.18814	0.19368	0.28283	0.34187	0.28805	0.2963	0.3645	0.34567	0.1015
Elusimicrobia Elusimicrobiaceae	0.00566	0.00327	0.00499	0.00432	0.00431	0.00116	0.00107	0.00255	0.00428	0.00036
Elusimicrobia Elusimicrobium	0.00395	0.00288	0.00209	0.00573	0.00408	0.00306	0.00174	0.00412	0.00828	0.0055
Elusimicrobia Endomicrobia	0.00686	0.00729	0.00358	0.00603	0.00811	0.0091	0.0074	0.01617	0.01102	0.00284
Fibrobacteres Fibrobacter	4.39682	4.08814	4.50356	3.93099	3.81641	5.2156	5.03193	3.83893	6.57444	3.8574
Firmicutes	0.05908	0.06405	0.05532	0.0552	0.04234	0.04548	0.03857	0.04313	0.05941	0.01912
Firmicutes 02d06	0.00839	0.00476	0.00253	0.00188	0.00944	0.00114	0.00084	0.00015	0	0
Firmicutes Acidaminobacteraceae	0	0	0	0	0	0	0	9e-05	0	0
Firmicutes Acidaminococcus	0	0	0.00018	7e-05	0	0	0	0	0	0
Firmicutes Aerococcaceae	0	0	7e-05	0	0	0	0	9e-05	0	0
Firmicutes Aerococcus	0	0	0	0	0	0	0.00036	0	0	0
Firmicutes Ammoniphilus	0	0	0	0	0	0.00012	0	0	0	0
Firmicutes Anaerococcus	0.0004	0	0	0	0	0	0.00024	0.00048	0.0003	0.00027
Firmicutes Anaerofustis	0.03109	0.03641	0.03627	0.03031	0.03797	0.03493	0.04198	0.05832	0.05562	0.04964
Firmicutes Anaerostipes	0.00394	0.00498	0.00798	0.01035	0.00578	0.0084	0.00812	0.01036	0.00583	0.01354
Firmicutes Anaerotruncus	0.00059	0	0	0	0	0	0.00059	0	0	0
Firmicutes Anaerovibrio	0.21616	0.13926	0.13919	0.15527	0.14353	0.15511	0.11109	0.10688	0.04244	0.18571
Firmicutes Bacillaceae	0	0.00013	8e-05	9e-05	0	0.00028	0	0	8e-05	0
Firmicutes Bacillales	0.00252	0.00256	0.00295	0.0033	0.00309	0.00573	0.00415	0.00256	0.00619	0.00048
Firmicutes Bacilli	0	0.00015	0.00011	0.00041	0	0.00053	0	0.00015	0	0
Firmicutes Bacillus	0.0006	0.00063	0	0	0	0.0009	0.00016	0.00038	0	0
Firmicutes Blautia	0.00566	0.00412	0.00339	0.00187	0.00377	0.00181	0.00121	0.00188	0.00069	0.00942
Firmicutes Bulleidia	0.07387	0.06688	0.08572	0.08123	0.08834	0.06863	0.07941	0.06987	0.02802	0.03466
Firmicutes Butyrivibrio	0.00472	0.00384	0.00492	0.00347	0.00259	0.00467	0.00546	0.00181	0.00181	0.00476
Firmicutes Caldicoprobacter	0	0	0	0	0	0.00059	0	0	0	0
Firmicutes Caloramator	0	0	0	0	0	0	0	0	0.0002	0
Firmicutes Carnobacterium	0.00014	0	0	0	0	0	0	0	0	0
Firmicutes Christensenella	0.00442	0.00203	0.00261	0.00449	0.00072	0.00532	0.0079	0.01157	0.01196	0.00711
Firmicutes Christensenellaceae	0.65008	0.65123	0.65488	0.63059	0.66028	0.98101	1.38636	1.95688	1.95893	1.58169
Firmicutes Clostridia	0.05631	0.06331	0.03925	0.04632	0.06169	0.04361	0.04156	0.05698	0.02809	0.00256
Firmicutes Clostridiaceae	0.00264	0.00629	0.00476	0.00292	0.00045	0.00249	0.00287	0.00128	0.00388	0.00875
Firmicutes Clostridiales	9.89672	10.1244	9.88686	10.2976	10.723	10.0796	10.6601	11.6417	10.5746	9.99837
Firmicutes Clostridium	0.60956	0.79382	0.84188	0.84858	0.83896	0.63294	0.81156	1.12222	0.83941	0.60668
Firmicutes Coprobacillus	0.02164	0.01845	0.01799	0.01848	0.01409	0.01869	0.02366	0.02116	0.01201	0.01507
Firmicutes Coprococcus	1.47757	1.4533	1.63541	1.67819	1.56999	1.64275	1.61564	1.38009	1.2268	1.7915
Firmicutes Dehalobacteriaceae	0.00291	0.00205	0.00084	0.00189	0.00204	0.00351	0.0044	0.01634	0.02655	0.01056
Firmicutes Dehalobacterium	0.01475	0.01743	0.01874	0.01352	0.01249	0.01268	0.01789	0.01793	0.0201	0.00982
Firmicutes Desemzia	0	0	0	0	0	0	0	0	0.0001	0
Firmicutes Desulfurispora	0.00117	0.00218	0.00068	0.00144	0.00142	0.0014	0.00307	0.00118	0.00304	0.00066
Firmicutes Dialister	0	0	0	0	0	0	0	0.00011	0.00011	0
Firmicutes Dorea	0.02198	0.02902	0.03078	0.029	0.01768	0.02469	0.03199	0.01442	0.01807	0.11913
Firmicutes Enterococcus	0	0	0	0	0	0	0	0.0007	0.00058	0
Firmicutes Epulopiscium	0.20133	0.08299	0.13251	0.10732	0.15452	0.26377	0.09148	0.09226	0.09939	0.34886
Firmicutes Erysipelothrix	0	0	0	0	0	0.0007	0.00027	0	0	0
Firmicutes Erysipelotrichaceae	0.50108	0.42679	0.45991	0.43768	0.47661	0.50773	0.53537	0.33912	0.29001	0.29573
Firmicutes Ethanoligenens	9e-05	0	0	0	0	0	0	0.00033	0.00014	0
Firmicutes EtOH8	0.00354	0.00244	0.00242	0.00464	0.00579	0.00446	0.00492	0.00355	0.00458	0.00175
Firmicutes Eubacteriaceae	0.00022	0	0	0	0	0	0	0	0	0
Firmicutes Eubacterium	0.51363	0.56058	0.61481	0.64051	0.61653	0.48472	0.73946	0.62605	0.25393	0.4252
Firmicutes Facklamia	0.00047	0.00074	0	0	0.00029	0.00095	0.00045	0.00017	0.00024	0
Firmicutes Faecalibacterium	0.0011	0.00036	0.00073	0.00101	0.00063	0.00137	0.00067	0	0.00191	0.04586
Firmicutes Gemellaceae	0	0.00028	0.00043	0.00017	0.00029	0.00049	0	0	7e-05	0.00024
Firmicutes Gracilibacteraceae	0	0	0	0	0	0.00016	0	0	0	0
Firmicutes gut	0.00522	0.00753	0.0038	0.00648	0.00664	0.00775	0.00586	0.0051	0.0093	0.00132
Firmicutes Helcococcus	0	0	0	0	0	0.00033	0	0	0	0
Firmicutes L7AE11	0.06644	0.05414	0.06682	0.06076	0.07161	0.06433	0.05823	0.05756	0.03852	0.05737
Firmicutes Lachnospira	0.00621	0.00501	0.0034	0.00202	0.00575	0.00096	0.00037	0.00116	0.00029	0.00241
Firmicutes Lachnospiraceae	16.7859	18.3759	18.7191	17.733	18.11	17.7494	17.5028	15.7279	14.1874	18.318
Firmicutes Lactobacillus	0.33942	0.37125	0.33407	0.31601	0.30803	0.29137	0.53831	0.94725	0.30351	0.26956
Firmicutes Megasphaera	0	0.00015	0	0	0	0	0	0	0	0
Firmicutes Mogibacteriaceae	1.69274	1.85503	1.79694	2.03268	2.00644	1.55362	1.98246	2.23171	2.07804	1.43554
Firmicutes Mogibacterium	0.00303	0.00491	0.00207	0.00272	0.00442	0.00129	0.00261	0.00964	0.00536	0.00046
Firmicutes Moryella	0.03471	0.02798	0.04593	0.03237	0.03496	0.03658	0.03223	0.03333	0.03565	0.06086
Firmicutes Oscillospira	0.91137	0.9356	0.96395	1.02141	1.02837	0.7492	1.30749	1.00829	1.28061	0.76173
Firmicutes p75a5	0.39912	0.49615	0.30613	0.41454	0.4291	0.29855	0.42615	0.61366	0.38693	0.21062
Firmicutes Paenibacillus	9e-05	0.00017	0.0002	0.00022	0	0	0	0	0	0
Firmicutes Parvimonas	0	0	0	0.0001	0	0.00061	0	0.00093	0	0
Firmicutes Pectinatus	0.00092	0.00192	0.00269	0.00271	0.00739	0.00141	0.0012	0.0007	0.0002	0
Firmicutes Peptococcaceae	0.00249	0.0057	0.00682	0.00805	0.00548	0.00812	0.00517	0.00175	0.00401	0.00432
Firmicutes Peptococcus	0	0	0	0	0	0	0	0.00025	0	0
Firmicutes Peptoniphilus	0.00014	0.00029	0	0	0	0	0	0	0	0
Firmicutes Peptostreptococcaceae	0	0	0	0.0001	0	0.00082	0	0	0	0.00108
Firmicutes Peptostreptococcus	0	0	0	0.00022	0	0	0	0	0.00018	0
Firmicutes ph2	0	0	0	0	0	0	0	0	0.0001	0.00064
Firmicutes Phascolarctobacterium	2.2263	2.03272	2.67117	2.33778	2.394	2.12106	2.12926	1.99822	1.51165	1.98707
Firmicutes Planococcaceae	0.00061	0	0	0	0	0.00086	0.00045	0	0	0
Firmicutes Planomicrobium	0	0	0	0	0	0.00031	0	0	0	0
Firmicutes Pseudobutyrivibrio	0.60222	0.59208	0.61287	0.59306	0.60755	0.57727	0.55245	0.44996	0.27346	0.50143
Firmicutes PseudoramibacterEubacterium	0.0442	0.06073	0.05066	0.07018	0.06647	0.04026	0.07273	0.11933	0.07466	0.01676
Firmicutes rc44	0.06038	0.04324	0.06594	0.05388	0.06533	0.06287	0.05864	0.03581	0.06207	0.13214
Firmicutes RFN20	0.79603	0.87217	0.57168	0.68562	0.59587	0.71241	0.67667	0.62046	0.87887	0.3488
Firmicutes Roseburia	0.23454	0.23102	0.24783	0.19766	0.14991	0.23216	0.24037	0.15914	0.13704	0.10881
Firmicutes Ruminococcaceae	7.09798	7.20278	6.98029	7.3372	7.37435	6.51421	8.30376	8.35303	9.20482	7.55549
Firmicutes Ruminococcus	2.71763	2.90465	2.81981	2.90216	3.11204	2.75336	2.5795	2.35918	2.54557	3.58576
Firmicutes Rummeliibacillus	0	0	0	0	0	0.00028	0	0.00801	0	0
Firmicutes Salinicoccus	0	0	0	0	0	0	0	0	0.0001	0
Firmicutes Sarcina	0.03018	0.04254	0.05517	0.04375	0.03087	0.03596	0.03365	0.04918	0.06924	0.0195
Firmicutes Schwartzia	0	0	0	0	0	0	0	0.0003	0.0001	0
Firmicutes Selenomonas	0	0	0	0	0	0	0	0.00037	0	0.00198
Firmicutes Sharpea	0.00037	0.0008	0.00042	0.00036	0.00045	8e-05	0.00071	0.00065	0	0.00995
Firmicutes Shuttleworthia	0.01438	0.01687	0.023	0.01792	0.0168	0.02356	0.0256	0.01626	0.01348	0.0321
Firmicutes SMB53	0.00339	0.00296	0.00368	0.00341	0.00044	0.00561	0.00173	0.00107	0.00246	0.00114
Firmicutes Solibacillus	0.00046	0	0	0.00017	0	0.00048	0.00014	0.00011	0	0
Firmicutes Sporosarcina	0.00014	0	0	0	0	0.0002	0.00026	6e-05	0	0
Firmicutes Staphylococcus	0	0	0	7e-05	0.00018	0	0	0.0002	0	0
Firmicutes Streptococcaceae	0.00041	0.00044	0.00077	0.00048	0.00103	0.00041	0.00039	0.00032	7e-05	0
Firmicutes Streptococcus	0.73703	1.94195	1.71341	1.64094	0.71119	0.97611	1.17778	1.45669	0.96938	2.07108
Firmicutes Syntrophomonas	0.01714	0.01933	0.02635	0.01722	0.01585	0.01605	0.02214	0.02325	0.01935	0.01575
Firmicutes Tepidibacter	0.00014	0	0	0	0	0	0	0	0	0
Firmicutes Tissierellaceae	0	0	0	0	0	0	0	0.0003	0	0
Firmicutes Trichococcus	0	0	0	0	0	0.00015	0	0.00017	0	0
Firmicutes Turicibacter	0	0	0	0	0	0	0	0	0	0.01413
Firmicutes Veillonella	0	0	0.00033	0	0	0.00016	0	0.0001	0.0002	0.00399
Firmicutes Veillonellaceae	0.59608	0.54117	0.45078	0.35687	0.39781	0.54136	0.39007	0.67973	0.71666	0.21796
Fusobacteria Fusobacterium	0.0001	0	0.00017	0	0.00072	0.0004	0	0.00441	0.00135	0.00644
Fusobacteria Leptotrichia	0.00013	0	0.00012	0.00018	0	0	0	0	0	0
Fusobacteria Leptotrichiaceae	0	0	0	0.00011	0	0	0	0	0.0001	0
Gemmatimonadetes Ellin5301	0	0	7e-05	0	0	0	0	0	0	0
Lentisphaerae R445B	0.00923	0.00491	0.00638	0.00488	0.0042	0.00536	0.00276	0.00678	0.01012	0.00036
Lentisphaerae Victivallaceae	0.00349	0.00271	0.00225	0.00357	0.00263	0.00229	0.00292	0.00389	0.00489	0.00078
OD1 ABY1	0.00037	0	0.00046	0.00045	0	0	0	0	0	0
Planctomycetes Isosphaeraceae	0	0	0	0	0	0.00031	0	0	0	0
Planctomycetes PeHg47	0.01962	0.01951	0.01922	0.0177	0.02415	0.02689	0.02307	0.029	0.01269	0.00474
Proteobacteria	0.00765	0.00438	0.00199	0.00334	0.00554	0.00357	0.00317	0.00442	0.00708	0.00108
Proteobacteria Acetobacteraceae	0	0	9e-05	0	0	0.00017	0	0	0	0
Proteobacteria Acidovorax	0	0	0	0	0	0	0	5e-05	0	0.00043
Proteobacteria Actinobacillus	0	0.00015	8e-05	0	0	0	0	0	0.01921	0.0241
Proteobacteria Agrobacterium	0.00115	0.00068	0.00112	0.00021	0.00063	0.00044	0.00145	0.00107	0.00027	0
Proteobacteria Alcaligenaceae	0.00139	0.00019	0.00094	0.00075	0.0003	0.00075	0.00096	0.00061	0.00021	0
Proteobacteria Alphaproteobacteria	0.25507	0.2245	0.24642	0.24842	0.29683	0.25396	0.22418	0.35838	0.17629	0.09543
Proteobacteria Amaricoccus	0	0	0	0	0	0.0001	0	0	0	0
Proteobacteria Balneimonas	0	0	0	0	0	0.00033	0	0	0.00013	0
Proteobacteria Beijerinckiaceae	0	0	0	0	0	0.00017	0	0	0	0
Proteobacteria Betaproteobacteria	0.00153	0.00093	0.00198	0.00053	0	0.00127	0.00074	0.00062	0.00104	0.00575
Proteobacteria Bilophila	0.00064	0.00012	0.00023	7e-05	0.00032	0.00028	0.0002	0.00053	0.00055	0
Proteobacteria Bosea	0	0	0.0002	0.00014	0	0	0	0	0	0
Proteobacteria Bradyrhizobium	0	0	0	0	0	0.00053	0.00015	0.00016	0	0
Proteobacteria Burkholderiales	0.00013	0	0	0.00015	0.0006	0	0.00043	7e-05	0	0
Proteobacteria Campylobacter	0.00431	0.00957	0.00471	0.01246	0.01242	0.00557	0.00994	0.01241	0.01574	0.00572
Proteobacteria Coxiellaceae	0.00028	0.00067	0.00031	5e-05	0	0	0	0	0	0
Proteobacteria Deltaproteobacteria	0.00481	0.00187	0.00362	0.00303	0.00227	0.00634	0.00436	0.00248	0.00274	0.00027
Proteobacteria Desulfobulbus	0	0	0	0	0	0	0.00017	0	9e-05	0
Proteobacteria Desulfovibrio	0.01693	0.01647	0.00999	0.01491	0.0118	0.00768	0.01093	0.00922	0.02193	0.02193
Proteobacteria Desulfovibrionaceae	0.01979	0.01038	0.01066	0.01271	0.01148	0.01849	0.01186	0.00748	0.00924	0.00434
Proteobacteria Devosia	0.00055	0	0.00012	0.00011	0	0.00018	0	0	0	0
Proteobacteria Enterobacteriaceae	0	0	0	0.00015	0	0	0.00036	0.00046	0.0005	0
Proteobacteria Erwinia	0	0.00013	5e-05	0.00024	0	0	0	0	0	0
Proteobacteria GMD14H09	0.15043	0.12352	0.10361	0.10238	0.09255	0.10266	0.09603	0.04711	0.02643	0.02939
Proteobacteria Helicobacter	0	0	0	0	0	0	0	0.0001	0	0.00119
Proteobacteria Hyphomicrobiaceae	0.00017	0	0	0	0	0	0	0.0001	0	0
Proteobacteria Hyphomicrobium	0	0	8e-05	0	0	0	0	0	0	0
Proteobacteria Janthinobacterium	8e-05	0	0	8e-05	0	0.00047	0	0	0	0
Proteobacteria Legionella	0	0	0	0.0001	0	0.00019	0	0	0	0
Proteobacteria Mesorhizobium	0.00013	0.00021	0	0	0	0	0	0	0	0
Proteobacteria Methylobacteriaceae	0	0.00012	0.00021	0	0	0.00017	0	0.00015	0.00013	0
Proteobacteria Methylobacterium	0.00047	0	0.00045	0.0001	0.00104	0.00063	0	0.00019	0.00022	0.00087
Proteobacteria Methylocystaceae	0.00026	0	0.00013	0	0	0	0	0	0.00016	0
Proteobacteria Methylopila	0	0	0	0	0	0	0.00014	0	0	0
Proteobacteria Methylosinus	0	0.00016	0	0	0	0	0	0	0	0
Proteobacteria mitochondria	0.00014	0	0	0.00017	0	0	0.00012	0	0	0
Proteobacteria MIZ46	0	0.00011	0	0	0	0	0	0	0	0
Proteobacteria Myxococcaceae	0	0.00014	0	0	0	0	0	0.00015	0	0
Proteobacteria Myxococcales	0.00613	0.00568	0.00312	0.00263	0.0011	0.00402	0.00529	0.00193	0.00268	0.00029
Proteobacteria Neisseria	0	0	9e-05	0.00015	0	0	0	0	0	0
Proteobacteria Neisseriaceae	0	0	0.00017	0.00012	0	0.00099	0	0	0	0.00029
Proteobacteria Ochrobactrum	0	0	0	0	0.00032	0	0	0	0	0
Proteobacteria Oxalobacter	0.00088	0.00117	0.00068	0.00065	0.00104	0.00022	0	0.00075	0.00147	0.006
Proteobacteria Oxalobacteraceae	0.00534	0.003	0.00552	0.00489	0.0042	0.00619	0.00402	0.00247	0.00428	0.01395
Proteobacteria Paracoccus	0	0	0	0	0	0	0	0	0.0001	0
Proteobacteria PB19	0.08523	0.07154	0.09464	0.10234	0.10178	0.09282	0.05892	0.04463	0.03146	0.01209
Proteobacteria Pedomicrobium	0.00038	0	0	0	0	0	0.00033	0	0	0
Proteobacteria PHOSHD29	0.00204	0.00128	0.00101	0.00079	0.0009	0.00127	0.00246	0.00079	0.00132	0.00101
Proteobacteria Polyangiaceae	0	0	0	0.0002	0	0	0	0	0	0
Proteobacteria RF32	0.03594	0.03006	0.0368	0.06801	0.06381	0.07172	0.09274	0.11862	0.08779	0.02823
Proteobacteria Rhizobiaceae	0	0	0	0	0	0	0	0	0.00015	0
Proteobacteria Rhizobiales	0	0.00025	0	0	0	0	0	0.00015	0	0.00036
Proteobacteria Rhizobium	0.00052	0.00034	0.00013	0	0	0	0	0	0.00013	0
Proteobacteria Rhodoferax	0.00012	0	0	0	0	0	0	0	0	0
Proteobacteria Rhodoplanes	0	0	0	0	0	0	0.00019	0	0	0
Proteobacteria Rhodospirillaceae	0	0	0	0	0	0	0	0	0	0.00028
Proteobacteria Rickettsiales	0.02208	0.0166	0.015	0.01046	0.01291	0.03829	0.02014	0.01583	0.00731	0.0066
Proteobacteria Roseococcus	0	0	0	0	0	0	0	0	0	0.00039
Proteobacteria SCI84	0	0.00015	0	0	0	0	0	0	0	0
Proteobacteria Sorangium	0	0.00029	0	0	0	0.00039	0	0	0	0
Proteobacteria Sphingobium	0	0	0	0	0	0	0	0	0	0.00044
Proteobacteria Sphingomonas	0.00029	0	0	9e-05	0.00033	0	0.00012	0.00021	0.00042	0
Proteobacteria Stenotrophomonas	0	0.00011	0	8e-05	0	0	0	0	0	0
Proteobacteria Steroidobacter	0	0	0	0	0	0	0	0	9e-05	0
Proteobacteria Succinivibrio	0	0	0.0002	0	0	0	0	0.00044	0.00045	0.004
Proteobacteria Succinivibrionaceae	0.00039	0.00042	0.0006	0.00027	0	0.00028	0	0.0001	0.00016	0
Proteobacteria Sutterella	0.05566	0.05166	0.05302	0.05893	0.06588	0.0643	0.04763	0.04173	0.03665	0.02436
Proteobacteria Tremblayales	0	0	0	0	0	0	0	0	0.00025	0
Proteobacteria Variovorax	0	0	0	0	0	0	0	0	0	0.00064
Proteobacteria Xanthomonadaceae	0	0	8e-05	0	0	0	0	0	0.00011	0
Spirochaetes	0.01906	0.03067	0.01046	0.01571	0.00829	0.01135	0.0112	0.01076	0.01336	0.00844
Spirochaetes M2PT276	0.00248	0.00022	0.00132	0.001	0.00054	0.00292	0.00146	0.00235	0.00568	0.00158
Spirochaetes PL11B10	0.23748	0.24851	0.20423	0.1795	0.12673	0.32617	0.22195	0.33443	0.2305	0.0896
Spirochaetes SBYZ6080	0.00095	0.00392	0.00021	0.0004	0.00124	0.0015	0	0.00045	0.00038	0
Spirochaetes Sphaerochaeta	0.13734	0.13435	0.10044	0.12856	0.13469	0.13059	0.14951	0.10742	0.14765	0.11698
Spirochaetes Sphaerochaetaceae	0.00063	0	0.0007	0.00037	0.0029	0.00289	0.00222	0.0022	0.00398	0.00068
Spirochaetes Spirochaetaceae	0.02121	0.01241	0.0174	0.01935	0.01972	0.01806	0.0125	0.01955	0.04066	0.0172
Spirochaetes Spirochaetes	0.00729	0.00866	0.00594	0.00597	0.00199	0.00442	0.00697	0.00788	0.0129	0.00205
Spirochaetes Treponema	5.91432	5.33784	5.61502	5.47368	5.13909	5.75499	4.51579	4.61558	5.89099	4.49475
SR1	0.02072	0.02669	0.02835	0.02989	0.03253	0.04391	0.04826	0.04895	0.02529	0.00946
Synergistetes Candidatus Tammella	0.00118	0.00021	0.00194	0.00104	0.00092	0.00072	0.00035	0.002	0.00189	0.0029
Synergistetes Pyramidobacter	0.02335	0.01603	0.02416	0.02293	0.01947	0.0294	0.01823	0.01535	0.01334	0.01308
Synergistetes Synergistaceae	0.02004	0.02589	0.01185	0.01365	0.01299	0.01468	0.02352	0.03962	0.04293	0.0157
Synergistetes Synergistales	0.05924	0.0885	0.03718	0.05851	0.04626	0.02674	0.04589	0.15748	0.06867	0.0238
Synergistetes TG5	0.00181	0.00148	0.00239	0.00323	0.0021	0.00168	0.00141	0.00136	0.00339	0.00497
Synergistetes vadinCA02	0.00018	0	0.00037	8e-05	0	0	0	0	0	0
Tenericutes	0.01853	0.02985	0.02522	0.01665	0.0149	0.02682	0.01464	0.0185	0.02393	0.00734
Tenericutes Acholeplasmatales	0.00541	0.00322	0.00424	0.00456	0.00437	0.00754	0.00424	0.00554	0.00328	0.00257
Tenericutes Anaeroplasma	0.20304	0.15051	0.12913	0.15967	0.14688	0.20194	0.15514	0.09484	0.10289	0.3096
Tenericutes Anaeroplasmataceae	0.03153	0.02424	0.02327	0.02452	0.02533	0.03809	0.02163	0.01181	0.03383	0.08999
Tenericutes ML615J28	0.04087	0.04564	0.04131	0.05693	0.0591	0.04312	0.03231	0.02985	0.05334	0.01816
Tenericutes Mollicutes	0.01561	0.01478	0.01134	0.01309	0.00795	0.0114	0.01742	0.01778	0.02139	0.00064
Tenericutes Mycoplasmataceae	0.27589	0.29875	0.06844	0.1202	0.08696	0.09788	0.11845	0.24034	0.10835	0.02495
Tenericutes RF39	0.5902	0.45418	0.46371	0.51868	0.55526	0.51375	0.61204	1.04506	1.19684	0.28076
Tenericutes Ureaplasma	0	0.00018	0	0	0	0	0	0	0	0
Thermi Deinococcus	0	0	0	0	0	0	0	0	0.0001	0
TM7	0	0	0	0	0	0	0	0.00011	0	0
TM7 EW055	0	0.00018	0	0.00014	0	0	0.00012	9e-05	8e-05	0
TM7 F16	0.12935	0.11345	0.09288	0.13984	0.12466	0.1459	0.17564	0.23774	0.25859	0.0692
TM7 Rs045	0	0.00056	0.00028	0.00035	0	0.0002	0.00073	0.00107	0.00096	0
TM7 TM73	0.00027	0	0	0	0	0.00024	0	0	7e-05	0
Verrucomicrobia Akkermansia	0.00239	0.00086	0.0015	0.00418	0.00718	0.00128	0.00125	0.00826	0.0144	0.00096
Verrucomicrobia Pedosphaerales	0	0	0	0	0	0	0	0.0001	0	0
Verrucomicrobia R441B	0.00021	0	0	0	0	0	0	0	0.00014	0.00029
Verrucomicrobia RFP12	0.05524	0.05596	0.05376	0.06337	0.06034	0.04391	0.0597	0.06491	0.04268	0.01573
Verrucomicrobia Verruco5	0	0	0	0.00011	0.00024	0	0.00019	0	0	0
Verrucomicrobia WCHB125	0.0003	0	0	0.0003	0	0.00031	0.00017	0	0.00012	0
Verrucomicrobia WCHB141	0	0	7e-05	0	0	8e-05	0	0	0	0
WPS2	0.09605	0.10838	0.08764	0.0742	0.03641	0.14588	0.10241	0.05328	0.03517	0.01933
